# Supplementary material for: Contact Laxative Use and the Risk of Arteriovenous Fistula Maturation Failure in Patients Undergoing Hemodialysis: A Multi-Center Cohort Study
Source: Int J Environ Res Public Health. 2022 Jun 3;19(11):6842. doi: 10.3390/ijerph19116842 (PMC9180587; doi:10.3390/ijerph19116842)
Supplement: Supplementary file 1 [file ijerph-19-06842-s001.zip]

Archive with 1 entries (1 files):
- ijerph-1717474-supplementary.pdf
